# Supplementary material for: Combination of LIGHT (TNFSF14)-Armed Myxoma Virus Pre-Loaded into ADSCs and Gemcitabine in the Treatment of Experimental Orthotopic Murine Pancreatic Adenocarcinoma
Source: Cancers (Basel). 2022 Apr 16;14(8):2022. doi: 10.3390/cancers14082022 (PMC9027757; doi:10.3390/cancers14082022)
Supplement: Supplementary file 1 [file cancers-14-02022-s001.zip]

Archive with 1 entries (1 files):
- cancers-1647752-supplementary.pdf
